# Supplementary material for: ﻿Five new species of Cranopygia (Dermaptera, Pygidicranidae) from South China
Source: Zookeys. 2025 Dec 10;1262:335–54. doi: 10.3897/zookeys.1262.175635 (PMC12712625; doi:10.3897/zookeys.1262.175635)
Supplement: XML Treatment for Cranopygia kongqueshana [file zookeys.1262.175635-treatment1.xml]

<!DOCTYPE tp:taxon-treatment
  PUBLIC "-//TaxonX//DTD Taxonomic Treatment Publishing DTD v0 20100105//EN" "tax-treatment-NSO.dtd">
<tp:taxon-treatment xmlns:tp="http://www.plazi.org/taxpub"><tp:treatment-meta><kwd-group><label>Taxon classification</label><kwd>
              <named-content content-type="kingdom">Animalia</named-content>
            </kwd><kwd>
              <named-content content-type="order">Dermaptera</named-content>
            </kwd><kwd>
              <named-content content-type="family">Pygidicranidae</named-content>
            </kwd></kwd-group><mixed-citation publication-type="journal"><person-group><name><surname>Chen</surname><given-names>Zhi-Teng</given-names></name><name><surname>Jiang</surname><given-names>Chao</given-names></name></person-group><article-title>﻿Five new species of <italic><tp:taxon-name><tp:taxon-name-part taxon-name-part-type="genus" reg="Cranopygia">Cranopygia</tp:taxon-name-part></tp:taxon-name></italic> (<tp:taxon-name><tp:taxon-name-part taxon-name-part-type="order">Dermaptera</tp:taxon-name-part></tp:taxon-name>, <tp:taxon-name><tp:taxon-name-part taxon-name-part-type="family">Pygidicranidae</tp:taxon-name-part></tp:taxon-name>) from South China</article-title><source>Zookeys</source><day>10</day><month>12</month><year>2025</year><volume>1262</volume><fpage>335</fpage><lpage>354</lpage><pub-id pub-id-type="doi">10.3897/zookeys.1262.175635</pub-id></mixed-citation></tp:treatment-meta><tp:nomenclature><label>﻿</label><tp:taxon-name><object-id xmlns:xlink="http://www.w3.org/1999/xlink" content-type="arpha" xlink:type="simple">94B1224F-0D72-5637-9719-05E9719EB958</object-id>
            <tp:taxon-name-part taxon-name-part-type="genus" reg="Cranopygia">Cranopygia</tp:taxon-name-part>
            <tp:taxon-name-part taxon-name-part-type="species" reg="kongqueshana">kongqueshana</tp:taxon-name-part>
            <object-id xmlns:xlink="http://www.w3.org/1999/xlink" content-type="zoobank" xlink:type="simple">https://zoobank.org/3BF38E64-4B7E-4CF1-B225-FD5AA7D59E06</object-id>
          </tp:taxon-name><tp:taxon-status xmlns:xlink="http://www.w3.org/1999/xlink" xlink:type="simple">sp. nov.</tp:taxon-status><xref ref-type="fig" rid="F2">Figs 2</xref><xref ref-type="fig" rid="F3">, 3</xref></tp:nomenclature><tp:treatment-sec sec-type="material" id="SECID0ECEAE"><title>Specimens examined.</title><p><bold><italic>Holotype</italic></bold>: China • ♂; Yunnan Province, Nujiang Lisu Autonomous Prefecture, Dimaluo Village, Kongque Mountain; <named-content xmlns:xlink="http://www.w3.org/1999/xlink" content-type="dwc:verbatimCoordinates" xlink:type="simple"><named-content content-type="geo-json" specific-use="{&#34;type&#34;:&#34;Point&#34;,&#34;coordinates&#34;:[98.732000,28.073200]}" id="NCID0EQEAE" xlink:type="simple">28.0732°N, 98.7320°E</named-content></named-content>; 2500 m; 18.vii.2025. <bold><italic>Paratype</italic></bold>: China • ♂; same data as holotype. No additional non-type material examined.</p></tp:treatment-sec><tp:treatment-sec sec-type="Differential diagnosis" id="SECID0EYEAE"><title>Differential diagnosis.</title><p>The new species belongs to the <italic><tp:taxon-name><tp:taxon-name-part taxon-name-part-type="genus" reg="Cranopygia"/><tp:taxon-name-part taxon-name-part-type="species" reg="siamensis">siamensis</tp:taxon-name-part></tp:taxon-name></italic>-group based on the genital lobe being one-fourth of the entire genitalia length, the external paramere bearing a distinct outer process, and the virga being long, strongly curved, basally sclerotized, without lateral flanges, and unforked apically (<xref ref-type="bibr" rid="B17">Hincks 1959</xref>). Within this group, it most closely resembles <italic><tp:taxon-name><tp:taxon-name-part taxon-name-part-type="genus" reg="Cranopygia">Cranopygia</tp:taxon-name-part> <tp:taxon-name-part taxon-name-part-type="species" reg="guizhouensis">guizhouensis</tp:taxon-name-part></tp:taxon-name></italic> Chen, 2024 from Guizhou Province in the shape of the forceps and genitalia (<xref ref-type="bibr" rid="B9">Chen 2024</xref>). It differs from <italic><tp:taxon-name><tp:taxon-name-part taxon-name-part-type="genus" reg="Cranopygia">C.</tp:taxon-name-part> <tp:taxon-name-part taxon-name-part-type="species" reg="guizhouensis">guizhouensis</tp:taxon-name-part></tp:taxon-name></italic> by the absence of broad yellow patches on the median pronotum and lateral tegmina, the genitalia six times as wide as the basal stem of the external paramere (vs. four times), the external paramere three times as long as the width of basal stem (vs. twice), the outer process twice as wide as long (vs. as long as wide), the inner process narrowly bifid (vs. widely bifid), the virga extending beyond the apex of the genital lobe when not extruded (vs. concealed within the genital lobe), and the basal vesicle near as long as the external paramere (vs. two-thirds as long).</p></tp:treatment-sec><tp:treatment-sec sec-type="description" id="SECID0EGGAE"><title>Description.</title><p><bold>Male. <italic>General appearance</italic>.</bold> Large-sized, whole body mostly setose (Fig. <xref ref-type="fig" rid="F2">2A–C</xref>). Body length (from anterior of head to posterior of forceps) 42.5 mm. Forceps asymmetrical; left branch length (from visible lateral base to posterior end) 7.2 mm; right branch length 7.1 mm.</p><fig id="F2" position="float" orientation="portrait"><object-id xmlns:xlink="http://www.w3.org/1999/xlink" content-type="doi" xlink:type="simple">10.3897/zookeys.1262.175635.figure2</object-id><object-id xmlns:xlink="http://www.w3.org/1999/xlink" content-type="arpha" xlink:type="simple">5B447A29-4A2A-53BB-962B-656CC43F2BD1</object-id><label>Figure 2.</label><caption><p><italic><tp:taxon-name><tp:taxon-name-part taxon-name-part-type="genus" reg="Cranopygia">Cranopygia</tp:taxon-name-part> <tp:taxon-name-part taxon-name-part-type="species" reg="kongqueshana">kongqueshana</tp:taxon-name-part></tp:taxon-name></italic> sp. nov., male holotype. <bold>A.</bold> Habitus, dorsal view; <bold>B.</bold> Habitus, lateral view; <bold>C.</bold> Habitus, ventral view; <bold>D.</bold> Tarsomeres of left hind leg, dorsal view. Scale bars: 5 mm (<bold>A–C</bold>); 1 mm (<bold>D</bold>).</p></caption><graphic xmlns:xlink="http://www.w3.org/1999/xlink" xlink:href="zookeys-1262-335_article-175635__-g002.jpg" position="float" orientation="portrait" xlink:type="simple" id="oo_1489348.jpg"><uri content-type="original_file" xlink:type="simple">https://binary.pensoft.net/fig/1489348</uri></graphic></fig><p><bold><italic>Head</italic>.</bold> Head longer than broad; mostly dark, medially with one six-lobed pale area. Frontal and coronal sutures obscure. Eyes not prominent, about as long as genae. Antennae mostly brown, with at least 33 segments; first antennal joint slightly shorter than distance between antennal bases. Mouthparts pale brown to dark brown.</p><p><bold><italic>Thorax</italic>.</bold> Pronotum longer than wide; anterior and lateral margins rounded; posteromedial margin distinctly emarginate, forming two posterolateral lobes. Median longitudinal furrow distinct. Surface mostly dark, with pale median and lateral areas. Tegmina well developed, near twice as long as pronotum; mostly dark brown, with a small pale area on anterior half of dorsal surface. Scales of hindwings pale; as long as wide; posterior margins weakly rounded. Legs slender, mostly pale brown, with brown spots on dorsal surfaces of all femora; second tarsomere near as wide as third (Fig. <xref ref-type="fig" rid="F2">2D</xref>).</p><p><bold><italic>Abdomen</italic>.</bold> Abdomen dark brown, gradually expanded to last tergite. Ultimate tergite broad, subquadrate; posteromedial extension rounded, with truncate posterior margin; weakly punctured; nearly glabrous; median longitudinal sulcus present. Forceps dark brown, subcontiguous, asymmetrical; bases strongly trigonal, with both inner-dorsal ridge and outer dorsal tooth; conical apically; inner margin crenulate nearly throughout except apex. Penultimate sternite rounded, posterior margin weakly emarginate.</p><p><bold><italic>Genitalia</italic>.</bold> Genitalia very broad, brown (Fig. <xref ref-type="fig" rid="F3">3A, B</xref>). Paramere subtriangular basally. Genital lobes well developed; virga within genital lobe slender, apical one-third with denticulate outer margin until before apex, apex widened and truncate; basal vesicle sclerotized, widened toward apex. External paramere stout, constricted basally, widened apically; incision of anterior margin rounded, shallow, wide; inner process stout, bifid apically, apical incision subtriangular; outer process short, obtuse.</p><fig id="F3" position="float" orientation="portrait"><object-id xmlns:xlink="http://www.w3.org/1999/xlink" content-type="doi" xlink:type="simple">10.3897/zookeys.1262.175635.figure3</object-id><object-id xmlns:xlink="http://www.w3.org/1999/xlink" content-type="arpha" xlink:type="simple">857E514E-83E0-5D23-9B35-5AA493412867</object-id><label>Figure 3.</label><caption><p><italic><tp:taxon-name><tp:taxon-name-part taxon-name-part-type="genus" reg="Cranopygia">Cranopygia</tp:taxon-name-part> <tp:taxon-name-part taxon-name-part-type="species" reg="kongqueshana">kongqueshana</tp:taxon-name-part></tp:taxon-name></italic> sp. nov., male genitalia. <bold>A.</bold> Dorsal view; <bold>B.</bold> Ventral view. Dashed line indicates the belonging of a broken virga and its apex, rather than a missing part. Abbreviations: bv – basal vesicle; ep – external paramere; gl – genital lobe; ip – inner process; op – outer process; pm – paramere; vi – virga. Scale bars: 1 mm.</p></caption><graphic xmlns:xlink="http://www.w3.org/1999/xlink" xlink:href="zookeys-1262-335_article-175635__-g003.jpg" position="float" orientation="portrait" xlink:type="simple" id="oo_1489349.jpg"><uri content-type="original_file" xlink:type="simple">https://binary.pensoft.net/fig/1489349</uri></graphic></fig></tp:treatment-sec><tp:treatment-sec sec-type="etymology" id="SECID0EZJAE"><title>Etymology.</title><p>The new species is named after Kongque Mountain, the type locality.</p></tp:treatment-sec><tp:treatment-sec sec-type="distribution" id="SECID0E5JAE"><title>Distribution.</title><p>The species is currently known only from Yunnan Province, China.</p></tp:treatment-sec><ref-list><ref id="B17"><mixed-citation xmlns:xlink="http://www.w3.org/1999/xlink" xlink:type="simple"><person-group><name name-style="western"><surname>Hincks</surname><given-names>WD</given-names></name></person-group> (<year>1959</year>) <source>A Systematic Monograph of the <tp:taxon-name><tp:taxon-name-part taxon-name-part-type="order">Dermaptera</tp:taxon-name-part></tp:taxon-name> of the World. Part II. <tp:taxon-name><tp:taxon-name-part taxon-name-part-type="family">Pygidicranidae</tp:taxon-name-part></tp:taxon-name> excluding <tp:taxon-name><tp:taxon-name-part taxon-name-part-type="subfamily">Diplatyinae</tp:taxon-name-part></tp:taxon-name>.</source><publisher-name>British Museum (Natural History)</publisher-name>, <publisher-loc>London</publisher-loc>, <size units="page">218 pp</size>.</mixed-citation></ref><ref id="B9"><mixed-citation xmlns:xlink="http://www.w3.org/1999/xlink" xlink:type="simple"><person-group><name name-style="western"><surname>Chen</surname><given-names>Z-T</given-names></name></person-group> (<year>2024</year>) <article-title><italic><tp:taxon-name><tp:taxon-name-part taxon-name-part-type="genus">Cranopygia</tp:taxon-name-part> <tp:taxon-name-part taxon-name-part-type="species">guizhouensis</tp:taxon-name-part></tp:taxon-name></italic> sp. nov., a new earwig species of <tp:taxon-name><tp:taxon-name-part taxon-name-part-type="family">Pygidicranidae</tp:taxon-name-part></tp:taxon-name> (<tp:taxon-name><tp:taxon-name-part taxon-name-part-type="class">Insecta</tp:taxon-name-part></tp:taxon-name>: <tp:taxon-name><tp:taxon-name-part taxon-name-part-type="order">Dermaptera</tp:taxon-name-part></tp:taxon-name>) from China.</article-title><source>Faunitaxys : Revue de Faunistique, Taxonomie et Systématique Morphologique et Moléculaire</source><volume>12</volume>(<issue>38</issue>): <fpage>1</fpage>–<lpage>4</lpage>. <ext-link xlink:href="10.57800/faunitaxys-12(38" ext-link-type="doi" xlink:type="simple">https://doi.org/10.57800/faunitaxys-12(38</ext-link>)</mixed-citation></ref></ref-list></tp:taxon-treatment>
