# Supplementary material for: ﻿Five new species of Cranopygia (Dermaptera, Pygidicranidae) from South China
Source: Zookeys. 2025 Dec 10;1262:335–54. doi: 10.3897/zookeys.1262.175635 (PMC12712625; doi:10.3897/zookeys.1262.175635)
Supplement: XML Treatment for Cranopygia lisu [file zookeys.1262.175635-treatment2.xml]

<!DOCTYPE tp:taxon-treatment
  PUBLIC "-//TaxonX//DTD Taxonomic Treatment Publishing DTD v0 20100105//EN" "tax-treatment-NSO.dtd">
<tp:taxon-treatment xmlns:tp="http://www.plazi.org/taxpub"><tp:treatment-meta><kwd-group><label>Taxon classification</label><kwd>
              <named-content content-type="kingdom">Animalia</named-content>
            </kwd><kwd>
              <named-content content-type="order">Dermaptera</named-content>
            </kwd><kwd>
              <named-content content-type="family">Pygidicranidae</named-content>
            </kwd></kwd-group><mixed-citation publication-type="journal"><person-group><name><surname>Chen</surname><given-names>Zhi-Teng</given-names></name><name><surname>Jiang</surname><given-names>Chao</given-names></name></person-group><article-title>﻿Five new species of <italic><tp:taxon-name><tp:taxon-name-part taxon-name-part-type="genus" reg="Cranopygia">Cranopygia</tp:taxon-name-part></tp:taxon-name></italic> (<tp:taxon-name><tp:taxon-name-part taxon-name-part-type="order">Dermaptera</tp:taxon-name-part></tp:taxon-name>, <tp:taxon-name><tp:taxon-name-part taxon-name-part-type="family">Pygidicranidae</tp:taxon-name-part></tp:taxon-name>) from South China</article-title><source>Zookeys</source><day>10</day><month>12</month><year>2025</year><volume>1262</volume><fpage>335</fpage><lpage>354</lpage><pub-id pub-id-type="doi">10.3897/zookeys.1262.175635</pub-id></mixed-citation></tp:treatment-meta><tp:nomenclature><label>﻿</label><tp:taxon-name><object-id xmlns:xlink="http://www.w3.org/1999/xlink" content-type="arpha" xlink:type="simple">AE2D3541-6475-588D-917F-43F794BC271F</object-id>
            <tp:taxon-name-part taxon-name-part-type="genus" reg="Cranopygia">Cranopygia</tp:taxon-name-part>
            <tp:taxon-name-part taxon-name-part-type="species" reg="lisu">lisu</tp:taxon-name-part>
            <object-id xmlns:xlink="http://www.w3.org/1999/xlink" content-type="zoobank" xlink:type="simple">https://zoobank.org/F505A20B-E202-4BC4-86E7-8B13060A7189</object-id>
          </tp:taxon-name><tp:taxon-status xmlns:xlink="http://www.w3.org/1999/xlink" xlink:type="simple">sp. nov.</tp:taxon-status><xref ref-type="fig" rid="F4">Figs 4</xref><xref ref-type="fig" rid="F5">, 5</xref></tp:nomenclature><tp:treatment-sec sec-type="Specimen examined" id="SECID0EVLAE"><title>Specimen examined.</title><p><bold><italic>Holotype</italic></bold>: China • ♂; Yunnan Province, Nujiang Lisu Autonomous Prefecture, Fugong County, Nujiang Grand Canyon National Park; <named-content xmlns:xlink="http://www.w3.org/1999/xlink" content-type="dwc:verbatimCoordinates" xlink:type="simple"><named-content content-type="geo-json" specific-use="{&#34;type&#34;:&#34;Point&#34;,&#34;coordinates&#34;:[98.883900,26.414300]}" id="NCID0EDMAE" xlink:type="simple">26.4143°N, 98.8839°E</named-content></named-content>; 1800 m; 24.viii.2025; Hu Xiao, leg. No additional non-type material examined.</p></tp:treatment-sec><tp:treatment-sec sec-type="Differential diagnosis" id="SECID0EIMAE"><title>Differential diagnosis.</title><p>The new species belongs to the <italic><tp:taxon-name><tp:taxon-name-part taxon-name-part-type="genus" reg="Cranopygia"/><tp:taxon-name-part taxon-name-part-type="species" reg="siamensis">siamensis</tp:taxon-name-part></tp:taxon-name></italic>-group based on the male genital structure (<xref ref-type="bibr" rid="B17">Hincks 1959</xref>). It is most similar to <italic><tp:taxon-name><tp:taxon-name-part taxon-name-part-type="genus" reg="Cranopygia">C.</tp:taxon-name-part> <tp:taxon-name-part taxon-name-part-type="species" reg="kongqueshana">kongqueshana</tp:taxon-name-part></tp:taxon-name></italic> sp. nov. in general habitus and genital morphology but differs by the pronotum being wider than long (vs. longer than wide), posteromedial margin weakly emarginate (vs. distinctly emarginate), inner process of the external paramere with rounded apical incision (vs. subtriangular), and virga (when in situ) outside of genital lobe near as long as genital lobe (vs. half as long).</p></tp:treatment-sec><tp:treatment-sec sec-type="description" id="SECID0EHNAE"><title>Description.</title><p><bold>Male. <italic>General appearance</italic>.</bold> Large-sized, whole body mostly setose (Fig. <xref ref-type="fig" rid="F4">4A–C</xref>). Body length 31 mm. Forceps asymmetrical; left branch length 6.7 mm; right branch length 6.2 mm.</p><fig id="F4" position="float" orientation="portrait"><object-id xmlns:xlink="http://www.w3.org/1999/xlink" content-type="doi" xlink:type="simple">10.3897/zookeys.1262.175635.figure4</object-id><object-id xmlns:xlink="http://www.w3.org/1999/xlink" content-type="arpha" xlink:type="simple">DD5582B6-2763-5E75-9BF1-45847D20136F</object-id><label>Figure 4.</label><caption><p><italic><tp:taxon-name><tp:taxon-name-part taxon-name-part-type="genus" reg="Cranopygia">Cranopygia</tp:taxon-name-part> <tp:taxon-name-part taxon-name-part-type="species" reg="lisu">lisu</tp:taxon-name-part></tp:taxon-name></italic> sp. nov., male holotype. <bold>A.</bold> Habitus, dorsal view; <bold>B.</bold> Habitus, lateral view; <bold>C.</bold> Habitus, ventral view; <bold>D.</bold> Tarsomeres of left foreleg, dorsal view. Scale bars: 5 mm (<bold>A–C</bold>); 1 mm (<bold>D</bold>).</p></caption><graphic xmlns:xlink="http://www.w3.org/1999/xlink" xlink:href="zookeys-1262-335_article-175635__-g004.jpg" position="float" orientation="portrait" xlink:type="simple" id="oo_1489350.jpg"><uri content-type="original_file" xlink:type="simple">https://binary.pensoft.net/fig/1489350</uri></graphic></fig><p><bold><italic>Head</italic>.</bold> Head longer than broad; mostly dark, medially with one M-like pale area. Frontal sutures invisible, coronal suture obscure. Eyes not prominent, about as long as genae. Antennae mostly brown, with at least 33 segments; first antennal joint slightly shorter than distance between antennal bases. Mouthparts brown to dark brown.</p><p><bold><italic>Thorax</italic>.</bold> Pronotum slightly wider than long; anterior and lateral margins rounded; posteromedial margin weakly emarginate. Median longitudinal furrow distinct. Surface mostly dark, with pale median and lateral areas. Visible part of mesonotum pale. Tegmina well developed, near twice as long as pronotum; mostly dark brown, with a big pale area on anterior half of dorsal surface. Scales of hindwings mostly pale, posterolateral margins dark; wider than long; posterior margins weakly rounded. Legs slender, mostly pale brown, with brown spots on dorsal surfaces of all femora; second tarsomere narrower than third (Fig. <xref ref-type="fig" rid="F4">4D</xref>).</p><p><bold><italic>Abdomen</italic>.</bold> Abdomen dark brown, gradually expanded to last tergite. Ultimate tergite broad, subquadrate; posteromedial extension rounded, with truncate posterior margin; weakly punctured; nearly glabrous; median longitudinal sulcus present. Forceps dark brown, subcontiguous, asymmetrical; bases strongly trigonal, with both inner-dorsal ridge and outer dorsal tooth; conical apically; inner margin crenulate mostly at basal two-thirds. Penultimate sternite rounded, posterior margin weakly emarginate.</p><p><bold><italic>Genitalia</italic>.</bold> Genitalia very broad, dark brown (Fig. <xref ref-type="fig" rid="F5">5A, B</xref>). Paramere subtriangular basally. Genital lobes well developed; virga within genital lobe slender, apical one-third with denticulate outer margin until before apex, apex widened and truncate; basal vesicle sclerotized, widened toward apex. External paramere stout, constricted basally, widened apically; incision of anterior margin rounded, shallow, wide; inner process stout, bifid apically, apical incision rounded; outer process short, obtuse.</p><fig id="F5" position="float" orientation="portrait"><object-id xmlns:xlink="http://www.w3.org/1999/xlink" content-type="doi" xlink:type="simple">10.3897/zookeys.1262.175635.figure5</object-id><object-id xmlns:xlink="http://www.w3.org/1999/xlink" content-type="arpha" xlink:type="simple">6AFECAB2-8973-5C4C-A2B3-A97574ABF2BB</object-id><label>Figure 5.</label><caption><p><italic><tp:taxon-name><tp:taxon-name-part taxon-name-part-type="genus" reg="Cranopygia">Cranopygia</tp:taxon-name-part> <tp:taxon-name-part taxon-name-part-type="species" reg="lisu">lisu</tp:taxon-name-part></tp:taxon-name></italic> sp. nov., male genitalia. <bold>A.</bold> Dorsal view; <bold>B.</bold> Ventral view. Abbreviations: bv – basal vesicle; ep – external paramere; gl – genital lobe; ip – inner process; op – outer process; pm – paramere; vi – virga. Scale bars: 1 mm.</p></caption><graphic xmlns:xlink="http://www.w3.org/1999/xlink" xlink:href="zookeys-1262-335_article-175635__-g005.jpg" position="float" orientation="portrait" xlink:type="simple" id="oo_1489351.jpg"><uri content-type="original_file" xlink:type="simple">https://binary.pensoft.net/fig/1489351</uri></graphic></fig></tp:treatment-sec><tp:treatment-sec sec-type="etymology" id="SECID0E1QAE"><title>Etymology.</title><p>The species is dedicated to the Lisu nationality.</p></tp:treatment-sec><tp:treatment-sec sec-type="distribution" id="SECID0E6QAE"><title>Distribution.</title><p>The species is currently known only from Yunnan Province, China.</p></tp:treatment-sec><ref-list><ref id="B17"><mixed-citation xmlns:xlink="http://www.w3.org/1999/xlink" xlink:type="simple"><person-group><name name-style="western"><surname>Hincks</surname><given-names>WD</given-names></name></person-group> (<year>1959</year>) <source>A Systematic Monograph of the <tp:taxon-name><tp:taxon-name-part taxon-name-part-type="order">Dermaptera</tp:taxon-name-part></tp:taxon-name> of the World. Part II. <tp:taxon-name><tp:taxon-name-part taxon-name-part-type="family">Pygidicranidae</tp:taxon-name-part></tp:taxon-name> excluding <tp:taxon-name><tp:taxon-name-part taxon-name-part-type="subfamily">Diplatyinae</tp:taxon-name-part></tp:taxon-name>.</source><publisher-name>British Museum (Natural History)</publisher-name>, <publisher-loc>London</publisher-loc>, <size units="page">218 pp</size>.</mixed-citation></ref></ref-list></tp:taxon-treatment>
