# Supplementary material for: ﻿Five new species of Cranopygia (Dermaptera, Pygidicranidae) from South China
Source: Zookeys. 2025 Dec 10;1262:335–54. doi: 10.3897/zookeys.1262.175635 (PMC12712625; doi:10.3897/zookeys.1262.175635)
Supplement: XML Treatment for Cranopygia liuhuaishana [file zookeys.1262.175635-treatment3.xml]

<!DOCTYPE tp:taxon-treatment
  PUBLIC "-//TaxonX//DTD Taxonomic Treatment Publishing DTD v0 20100105//EN" "tax-treatment-NSO.dtd">
<tp:taxon-treatment xmlns:tp="http://www.plazi.org/taxpub"><tp:treatment-meta><kwd-group><label>Taxon classification</label><kwd>
              <named-content content-type="kingdom">Animalia</named-content>
            </kwd><kwd>
              <named-content content-type="order">Dermaptera</named-content>
            </kwd><kwd>
              <named-content content-type="family">Pygidicranidae</named-content>
            </kwd></kwd-group><mixed-citation publication-type="journal"><person-group><name><surname>Chen</surname><given-names>Zhi-Teng</given-names></name><name><surname>Jiang</surname><given-names>Chao</given-names></name></person-group><article-title>﻿Five new species of <italic><tp:taxon-name><tp:taxon-name-part taxon-name-part-type="genus" reg="Cranopygia">Cranopygia</tp:taxon-name-part></tp:taxon-name></italic> (<tp:taxon-name><tp:taxon-name-part taxon-name-part-type="order">Dermaptera</tp:taxon-name-part></tp:taxon-name>, <tp:taxon-name><tp:taxon-name-part taxon-name-part-type="family">Pygidicranidae</tp:taxon-name-part></tp:taxon-name>) from South China</article-title><source>Zookeys</source><day>10</day><month>12</month><year>2025</year><volume>1262</volume><fpage>335</fpage><lpage>354</lpage><pub-id pub-id-type="doi">10.3897/zookeys.1262.175635</pub-id></mixed-citation></tp:treatment-meta><tp:nomenclature><label>﻿</label><tp:taxon-name><object-id xmlns:xlink="http://www.w3.org/1999/xlink" content-type="arpha" xlink:type="simple">DDF66745-6DDB-59AD-AF10-D1C6387277F9</object-id>
            <tp:taxon-name-part taxon-name-part-type="genus" reg="Cranopygia">Cranopygia</tp:taxon-name-part>
            <tp:taxon-name-part taxon-name-part-type="species" reg="liuhuaishana">liuhuaishana</tp:taxon-name-part>
            <object-id xmlns:xlink="http://www.w3.org/1999/xlink" content-type="zoobank" xlink:type="simple">https://zoobank.org/BCD6D99B-1005-4092-939C-B60365155901</object-id>
          </tp:taxon-name><tp:taxon-status xmlns:xlink="http://www.w3.org/1999/xlink" xlink:type="simple">sp. nov.</tp:taxon-status><xref ref-type="fig" rid="F6">Figs 6</xref><xref ref-type="fig" rid="F7">, 7</xref></tp:nomenclature><tp:treatment-sec sec-type="Specimen examined" id="SECID0EWSAE"><title>Specimen examined.</title><p><bold><italic>Holotype</italic></bold>: China • ♂; Guangxi Province, Nanning City, Wuming District, Liuhuai Mountain; <named-content xmlns:xlink="http://www.w3.org/1999/xlink" content-type="dwc:verbatimCoordinates" xlink:type="simple"><named-content content-type="geo-json" specific-use="{&#34;type&#34;:&#34;Point&#34;,&#34;coordinates&#34;:[108.337000,22.977400]}" id="NCID0EETAE" xlink:type="simple">22.9774°N, 108.3370°E</named-content></named-content>; 880 m; 20.v.2024. No additional non-type material examined.</p></tp:treatment-sec><tp:treatment-sec sec-type="Differential diagnosis" id="SECID0EJTAE"><title>Differential diagnosis.</title><p>This species belongs to the <italic>picta</italic>-group, characterized by a mucronate external paramere with a poorly developed outer process and an extremely long virga that is basally sclerotized, without lateral flanges, and unforked apically (<xref ref-type="bibr" rid="B17">Hincks 1959</xref>). It resembles <italic><tp:taxon-name><tp:taxon-name-part taxon-name-part-type="genus" reg="Cranopygia">Cranopygia</tp:taxon-name-part> <tp:taxon-name-part taxon-name-part-type="species" reg="manipurensis">manipurensis</tp:taxon-name-part></tp:taxon-name></italic> Srivastava, 1975 in having tegmina shorter than the pronotum, a deeply notched penultimate sternite, and a virga with a medial knob (<xref ref-type="bibr" rid="B21">Srivastava 1975</xref>), but differs by its genital lobes and virga being about twice as long. It is also similar to <italic><tp:taxon-name><tp:taxon-name-part taxon-name-part-type="genus" reg="Cranopygia">Cranopygia</tp:taxon-name-part> <tp:taxon-name-part taxon-name-part-type="species" reg="corymbifera">corymbifera</tp:taxon-name-part></tp:taxon-name></italic> Anisyutkin, 1997 (<xref ref-type="bibr" rid="B1">Anisyutkin 1997</xref>), but can be distinguished by its tegmina twice as long as wide (vs. three times) and by the virga near four times as long as the genital lobe (vs. near twice).</p></tp:treatment-sec><tp:treatment-sec sec-type="description" id="SECID0ETUAE"><title>Description.</title><p><bold>Male. <italic>General appearance</italic>.</bold> Median-sized, whole body mostly setose (Fig. <xref ref-type="fig" rid="F6">6A–C</xref>). Body length 26 mm. Forceps asymmetrical in shape, with same length 5.1 mm.</p><fig id="F6" position="float" orientation="portrait"><object-id xmlns:xlink="http://www.w3.org/1999/xlink" content-type="doi" xlink:type="simple">10.3897/zookeys.1262.175635.figure6</object-id><object-id xmlns:xlink="http://www.w3.org/1999/xlink" content-type="arpha" xlink:type="simple">A67205B7-B467-598E-99BA-901534CFA7A2</object-id><label>Figure 6.</label><caption><p><italic><tp:taxon-name><tp:taxon-name-part taxon-name-part-type="genus" reg="Cranopygia">Cranopygia</tp:taxon-name-part> <tp:taxon-name-part taxon-name-part-type="species" reg="liuhuaishana">liuhuaishana</tp:taxon-name-part></tp:taxon-name></italic> sp. nov., male holotype. <bold>A.</bold> Habitus, dorsal view; <bold>B.</bold> Habitus, lateral view; <bold>C.</bold> Habitus, ventral view; <bold>D.</bold> Tarsomeres of right hind leg, dorsal view. Scale bars: 5 mm (<bold>A–C</bold>); 1 mm (<bold>D</bold>).</p></caption><graphic xmlns:xlink="http://www.w3.org/1999/xlink" xlink:href="zookeys-1262-335_article-175635__-g006.jpg" position="float" orientation="portrait" xlink:type="simple" id="oo_1489352.jpg"><uri content-type="original_file" xlink:type="simple">https://binary.pensoft.net/fig/1489352</uri></graphic></fig><p><bold><italic>Head</italic>.</bold> Head longer than broad; mostly dark, with small pale spot near antero-inner margin of each eye. Frontal and coronal sutures obscure. Eyes not prominent, about as long as genae. Antennae brown, with at least 31 segments; first antennal joint shorter than distance between antennal bases. Mouthparts pale brown to dark brown.</p><p><bold><italic>Thorax</italic>.</bold> Pronotum slightly wider than long; anterior and lateral margins rounded; posteromedial margin weakly emarginate. Median longitudinal furrow distinct. Surface mostly dark brown, with pale lateral areas. Visible part of mesonotum dark brown. Tegmina strongly reduced, slightly shorter than pronotum; dark brown. Scales of hindwings pale absent. Legs slender, mostly pale, with basal half of tibia brown; second tarsomere narrower than third (Fig. <xref ref-type="fig" rid="F6">6D</xref>).</p><p><bold><italic>Abdomen</italic>.</bold> Abdomen dark, gradually expanded to last tergite. Ultimate tergite broad, subquadrate; posteromedial extension rounded, with truncate posterior margin; weakly punctured; mostly hairy; median longitudinal sulcus obscure. Forceps dark brown, subcontiguous; asymmetrical, right branch more curved than left branch; bases strongly trigonal, with inner-dorsal ridge; conical apically; inner margin crenulate nearly throughout except apex. Penultimate sternite rounded, posterior margin deeply notched.</p><p><bold><italic>Genitalia</italic>.</bold> Genitalia slender, pale brown (Fig. <xref ref-type="fig" rid="F7">7A, B</xref>). Paramere subtriangular basally. Genital lobes well developed; virga within genital lobe thin, extremely long, with a distinct nodule near midpoint, apex widened and truncate; basal vesicle sclerotized, thicker than virga. External paramere slender, inner margin convex, outer margin straight, with mostly consistent width; inner process pointed, with a small tooth near midpoint of its inner margin; outer process weakly developed, rounded.</p><fig id="F7" position="float" orientation="portrait"><object-id xmlns:xlink="http://www.w3.org/1999/xlink" content-type="doi" xlink:type="simple">10.3897/zookeys.1262.175635.figure7</object-id><object-id xmlns:xlink="http://www.w3.org/1999/xlink" content-type="arpha" xlink:type="simple">729C5AAA-70D3-5DCF-86F2-64551EA7FC3B</object-id><label>Figure 7.</label><caption><p><italic><tp:taxon-name><tp:taxon-name-part taxon-name-part-type="genus" reg="Cranopygia">Cranopygia</tp:taxon-name-part> <tp:taxon-name-part taxon-name-part-type="species" reg="liuhuaishana">liuhuaishana</tp:taxon-name-part></tp:taxon-name></italic> sp. nov., male genitalia. <bold>A.</bold> Dorsal view; <bold>B.</bold> Ventral view. Abbreviations: bv – basal vesicle; ep – external paramere; gl – genital lobe; ip – inner process; op – outer process; pm – paramere; vi – virga. Scale bars: 1 mm.</p></caption><graphic xmlns:xlink="http://www.w3.org/1999/xlink" xlink:href="zookeys-1262-335_article-175635__-g007.jpg" position="float" orientation="portrait" xlink:type="simple" id="oo_1489353.jpg"><uri content-type="original_file" xlink:type="simple">https://binary.pensoft.net/fig/1489353</uri></graphic></fig></tp:treatment-sec><tp:treatment-sec sec-type="etymology" id="SECID0EGYAE"><title>Etymology.</title><p>The new species is named after Liuhuai Mountain, the type locality.</p></tp:treatment-sec><tp:treatment-sec sec-type="distribution" id="SECID0ELYAE"><title>Distribution.</title><p>The species is currently known only from Guangxi Province, China.</p></tp:treatment-sec><ref-list><ref id="B17"><mixed-citation xmlns:xlink="http://www.w3.org/1999/xlink" xlink:type="simple"><person-group><name name-style="western"><surname>Hincks</surname><given-names>WD</given-names></name></person-group> (<year>1959</year>) <source>A Systematic Monograph of the <tp:taxon-name><tp:taxon-name-part taxon-name-part-type="order">Dermaptera</tp:taxon-name-part></tp:taxon-name> of the World. Part II. <tp:taxon-name><tp:taxon-name-part taxon-name-part-type="family">Pygidicranidae</tp:taxon-name-part></tp:taxon-name> excluding <tp:taxon-name><tp:taxon-name-part taxon-name-part-type="subfamily">Diplatyinae</tp:taxon-name-part></tp:taxon-name>.</source><publisher-name>British Museum (Natural History)</publisher-name>, <publisher-loc>London</publisher-loc>, <size units="page">218 pp</size>.</mixed-citation></ref><ref id="B21"><mixed-citation xmlns:xlink="http://www.w3.org/1999/xlink" xlink:type="simple"><person-group><name name-style="western"><surname>Srivastava</surname><given-names>G</given-names></name></person-group> (<year>1975</year>) <article-title>Notes on a collection of <tp:taxon-name><tp:taxon-name-part taxon-name-part-type="order">Dermaptera</tp:taxon-name-part></tp:taxon-name> (<tp:taxon-name><tp:taxon-name-part taxon-name-part-type="class">Insecta</tp:taxon-name-part></tp:taxon-name>) from Manipur (India) with the description of two new species.</article-title><source>Journal of the Zoological Society of India</source><volume>27</volume>: <fpage>101</fpage>–<lpage>111</lpage>.</mixed-citation></ref><ref id="B1"><mixed-citation xmlns:xlink="http://www.w3.org/1999/xlink" xlink:type="simple"><person-group><name name-style="western"><surname>Anisyutkin</surname><given-names>LN</given-names></name></person-group> (<year>1997</year>) New and poorly known <tp:taxon-name><tp:taxon-name-part taxon-name-part-type="order">Dermaptera</tp:taxon-name-part></tp:taxon-name> from south-east Asia. Zoosystematica Rossica 6(1/2): 37–44.</mixed-citation></ref></ref-list></tp:taxon-treatment>
