# Supplementary material for: ﻿Five new species of Cranopygia (Dermaptera, Pygidicranidae) from South China
Source: Zookeys. 2025 Dec 10;1262:335–54. doi: 10.3897/zookeys.1262.175635 (PMC12712625; doi:10.3897/zookeys.1262.175635)
Supplement: XML Treatment for Cranopygia longibifurcata [file zookeys.1262.175635-treatment4.xml]

<!DOCTYPE tp:taxon-treatment
  PUBLIC "-//TaxonX//DTD Taxonomic Treatment Publishing DTD v0 20100105//EN" "tax-treatment-NSO.dtd">
<tp:taxon-treatment xmlns:tp="http://www.plazi.org/taxpub"><tp:treatment-meta><kwd-group><label>Taxon classification</label><kwd>
              <named-content content-type="kingdom">Animalia</named-content>
            </kwd><kwd>
              <named-content content-type="order">Dermaptera</named-content>
            </kwd><kwd>
              <named-content content-type="family">Pygidicranidae</named-content>
            </kwd></kwd-group><mixed-citation publication-type="journal"><person-group><name><surname>Chen</surname><given-names>Zhi-Teng</given-names></name><name><surname>Jiang</surname><given-names>Chao</given-names></name></person-group><article-title>﻿Five new species of <italic><tp:taxon-name><tp:taxon-name-part taxon-name-part-type="genus" reg="Cranopygia">Cranopygia</tp:taxon-name-part></tp:taxon-name></italic> (<tp:taxon-name><tp:taxon-name-part taxon-name-part-type="order">Dermaptera</tp:taxon-name-part></tp:taxon-name>, <tp:taxon-name><tp:taxon-name-part taxon-name-part-type="family">Pygidicranidae</tp:taxon-name-part></tp:taxon-name>) from South China</article-title><source>Zookeys</source><day>10</day><month>12</month><year>2025</year><volume>1262</volume><fpage>335</fpage><lpage>354</lpage><pub-id pub-id-type="doi">10.3897/zookeys.1262.175635</pub-id></mixed-citation></tp:treatment-meta><tp:nomenclature><label>﻿</label><tp:taxon-name><object-id xmlns:xlink="http://www.w3.org/1999/xlink" content-type="arpha" xlink:type="simple">2D16EB82-22D7-5DC3-BD80-36D5E0036787</object-id>
            <tp:taxon-name-part taxon-name-part-type="genus" reg="Cranopygia">Cranopygia</tp:taxon-name-part>
            <tp:taxon-name-part taxon-name-part-type="species" reg="longibifurcata">longibifurcata</tp:taxon-name-part>
            <object-id xmlns:xlink="http://www.w3.org/1999/xlink" content-type="zoobank" xlink:type="simple">https://zoobank.org/7E5446B4-9EB2-4127-8393-3444D7D8ACD8</object-id>
          </tp:taxon-name><tp:taxon-status xmlns:xlink="http://www.w3.org/1999/xlink" xlink:type="simple">sp. nov.</tp:taxon-status><xref ref-type="fig" rid="F8">Figs 8</xref><xref ref-type="fig" rid="F9">, 9</xref></tp:nomenclature><tp:treatment-sec sec-type="Specimen examined" id="SECID0EC1AE"><title>Specimen examined.</title><p><bold><italic>Holotype</italic></bold>: China • ♂; Yunnan Province, Dehong Dai and Jingpo Autonomous Prefecture, Mang City, Kongque Valley Forest Park; <named-content xmlns:xlink="http://www.w3.org/1999/xlink" content-type="dwc:verbatimCoordinates" xlink:type="simple"><named-content content-type="geo-json" specific-use="{&#34;type&#34;:&#34;Point&#34;,&#34;coordinates&#34;:[98.646800,24.531300]}" id="NCID0EQ1AE" xlink:type="simple">24.5313°N, 98.6468°E</named-content></named-content>; 1350 m; 6.vii.2025. No additional non-type material examined.</p></tp:treatment-sec><tp:treatment-sec sec-type="Differential diagnosis" id="SECID0EV1AE"><title>Differential diagnosis.</title><p>The new species belongs to a previously undefined <italic><tp:taxon-name><tp:taxon-name-part taxon-name-part-type="genus" reg="Cranopygia"/><tp:taxon-name-part taxon-name-part-type="species" reg="appendiculata">appendiculata</tp:taxon-name-part></tp:taxon-name></italic>-group, which includes <italic><tp:taxon-name><tp:taxon-name-part taxon-name-part-type="genus" reg="Cranopygia">Cranopygia</tp:taxon-name-part> <tp:taxon-name-part taxon-name-part-type="species" reg="appendiculata">appendiculata</tp:taxon-name-part></tp:taxon-name></italic> Hincks, 1955, <italic><tp:taxon-name><tp:taxon-name-part taxon-name-part-type="genus" reg="Cranopygia">Cranopygia</tp:taxon-name-part> <tp:taxon-name-part taxon-name-part-type="species" reg="bifurcata">bifurcata</tp:taxon-name-part></tp:taxon-name></italic> Srivastava, 1979, and <italic><tp:taxon-name><tp:taxon-name-part taxon-name-part-type="genus" reg="Cranopygia">C.</tp:taxon-name-part> <tp:taxon-name-part taxon-name-part-type="species" reg="yunnanea">yunnanea</tp:taxon-name-part></tp:taxon-name></italic>, characterized by symmetrical forceps, external paramere with inner and outer processes of similar size, and virga long, basally sclerotized, without lateral flanges, and apically forked. It closely resembles <italic><tp:taxon-name><tp:taxon-name-part taxon-name-part-type="genus" reg="Cranopygia">C.</tp:taxon-name-part> <tp:taxon-name-part taxon-name-part-type="species" reg="bifurcata">bifurcata</tp:taxon-name-part></tp:taxon-name></italic> in male habitus and genitalia, but differs in the penultimate sternite with convex lateral margins (vs. emarginate) and apical branches of the virga about 1.1 times as long as the external paramere (vs. about two-thirds its length) (<xref ref-type="bibr" rid="B22">Srivastava 1979</xref>). In addition, the new species differs from <italic><tp:taxon-name><tp:taxon-name-part taxon-name-part-type="genus" reg="Cranopygia">C.</tp:taxon-name-part> <tp:taxon-name-part taxon-name-part-type="species" reg="appendiculata">appendiculata</tp:taxon-name-part></tp:taxon-name></italic> in having apical branches of the virga of similar length (vs. one branch more than twice as long as the other), and from <italic><tp:taxon-name><tp:taxon-name-part taxon-name-part-type="genus" reg="Cranopygia">C.</tp:taxon-name-part> <tp:taxon-name-part taxon-name-part-type="species" reg="yunnanea">yunnanea</tp:taxon-name-part></tp:taxon-name></italic> in possessing apical branches of the virga slightly longer than the external paramere (vs. approximately one-third its length) and external paramere three times as long as wide (vs. twice) (<xref ref-type="bibr" rid="B16">Hincks 1955</xref>; <xref ref-type="bibr" rid="B5">Bey-Bienko 1959</xref>; <xref ref-type="bibr" rid="B11">Chen and Ma 2004</xref>).</p></tp:treatment-sec><tp:treatment-sec sec-type="description" id="SECID0EX4AE"><title>Description.</title><p><bold>Male. <italic>General appearance</italic>.</bold> Large-sized, whole body mostly setose (Fig. <xref ref-type="fig" rid="F8">8A–C</xref>). Body length 40.5 mm. Forceps symmetrical, length 9.4 mm.</p><fig id="F8" position="float" orientation="portrait"><object-id xmlns:xlink="http://www.w3.org/1999/xlink" content-type="doi" xlink:type="simple">10.3897/zookeys.1262.175635.figure8</object-id><object-id xmlns:xlink="http://www.w3.org/1999/xlink" content-type="arpha" xlink:type="simple">B03984CF-1BA4-5ADF-AA3B-B96AE61ACCC8</object-id><label>Figure 8.</label><caption><p><italic><tp:taxon-name><tp:taxon-name-part taxon-name-part-type="genus" reg="Cranopygia">Cranopygia</tp:taxon-name-part> <tp:taxon-name-part taxon-name-part-type="species" reg="longibifurcata">longibifurcata</tp:taxon-name-part></tp:taxon-name></italic> sp. nov., male holotype. <bold>A.</bold> Habitus, dorsal view; <bold>B.</bold> Habitus, ventrolateral view; <bold>C.</bold> Habitus, ventral view; <bold>D.</bold> Tarsomeres of left hind leg, dorsal view. Scale bars: 10 mm (<bold>A–C</bold>); 1 mm (<bold>D</bold>).</p></caption><graphic xmlns:xlink="http://www.w3.org/1999/xlink" xlink:href="zookeys-1262-335_article-175635__-g008.jpg" position="float" orientation="portrait" xlink:type="simple" id="oo_1489354.jpg"><uri content-type="original_file" xlink:type="simple">https://binary.pensoft.net/fig/1489354</uri></graphic></fig><p><bold><italic>Head</italic>.</bold> Head longer than broad; mostly dark, medially with one bilobed pale area. Frontal and coronal sutures distinct. Eyes not prominent, about as long as genae. Antennae mostly brown, with at least 39 segments; first antennal joint shorter than distance between antennal bases. Mouthparts pale brown to dark brown.</p><p><bold><italic>Pronotum</italic>.</bold> Pronotum about as long as wide; anterior and lateral margins rounded; posteromedial margin emarginate. Median longitudinal furrow distinct. Surface mostly dark, with pale lateral areas.</p><p><bold><italic>Thorax</italic>.</bold> Tegmina well developed, near twice as long as pronotum; mostly dark brown, with a continuous pale stripe on lateral surface and an interrupted pale stripe on anterior half of dorsal surface. Scales of hindwings pale; longer than wide; posterior margins weakly rounded. Legs slender, mostly pale, with brown stripes on femora; second tarsomere near as wide as third (Fig. <xref ref-type="fig" rid="F8">8D</xref>).</p><p><bold><italic>Abdomen</italic>.</bold> Abdomen dark brown, gradually expanded to last tergite. Ultimate tergite broad, subquadrate; posteromedial extension rounded, with truncate posterior margin; weakly punctured; mostly hairy; median longitudinal sulcus present. Forceps dark brown, subcontiguous, symmetrical; bases strongly expanded, with two stout inner teeth; inner margin with giant tooth near apex and sparse denticles throughout; apex pointed, incurved. Penultimate sternite rounded, posterior margin weakly emarginate.</p><p><bold><italic>Genitalia</italic>.</bold> Genitalia broad, brown (Fig. <xref ref-type="fig" rid="F9">9A, B</xref>). Paramere subtriangular basally. Genital lobes well developed; virga within genital lobe slender, apex bifurcated into a thick inner branch and a thin outer branch, each branch longer than external paramere, abruptly constricted apically. External paramere slender, with mostly consistent width; incision of anterior margin deep, wide; inner process subconical, pointed apically; outer process shorter than inner process, obtuse.</p><fig id="F9" position="float" orientation="portrait"><object-id xmlns:xlink="http://www.w3.org/1999/xlink" content-type="doi" xlink:type="simple">10.3897/zookeys.1262.175635.figure9</object-id><object-id xmlns:xlink="http://www.w3.org/1999/xlink" content-type="arpha" xlink:type="simple">199A34FA-C81B-5775-B89A-06D118652B5D</object-id><label>Figure 9.</label><caption><p><italic><tp:taxon-name><tp:taxon-name-part taxon-name-part-type="genus" reg="Cranopygia">Cranopygia</tp:taxon-name-part> <tp:taxon-name-part taxon-name-part-type="species" reg="longibifurcata">longibifurcata</tp:taxon-name-part></tp:taxon-name></italic> sp. nov., male genitalia. <bold>A.</bold> Dorsal view; <bold>B.</bold> Ventral view. Abbreviations: ep – external paramere; gl – genital lobe; ip – inner process; op – outer process; pm – paramere; vi – virga. Scale bars: 1 mm.</p></caption><graphic xmlns:xlink="http://www.w3.org/1999/xlink" xlink:href="zookeys-1262-335_article-175635__-g009.jpg" position="float" orientation="portrait" xlink:type="simple" id="oo_1489355.jpg"><uri content-type="original_file" xlink:type="simple">https://binary.pensoft.net/fig/1489355</uri></graphic></fig></tp:treatment-sec><tp:treatment-sec sec-type="etymology" id="SECID0ESBAG"><title>Etymology.</title><p>The specific epithet refers to the long bifurcate apex of the virga</p></tp:treatment-sec><tp:treatment-sec sec-type="distribution" id="SECID0EXBAG"><title>Distribution.</title><p>The species is currently known only from Yunnan Province, China.</p></tp:treatment-sec><ref-list><ref id="B22"><mixed-citation xmlns:xlink="http://www.w3.org/1999/xlink" xlink:type="simple"><person-group><name name-style="western"><surname>Srivastava</surname><given-names>G</given-names></name></person-group> (<year>1979</year>) <article-title>A new species of <italic><tp:taxon-name><tp:taxon-name-part taxon-name-part-type="genus">Cranopygia</tp:taxon-name-part></tp:taxon-name></italic> (<tp:taxon-name><tp:taxon-name-part taxon-name-part-type="order">Dermaptera</tp:taxon-name-part></tp:taxon-name>, <tp:taxon-name><tp:taxon-name-part taxon-name-part-type="family">Pygidicranidae</tp:taxon-name-part></tp:taxon-name>) from India.</article-title><source>Entomologist’s Monthly Magazine</source><volume>115</volume>: <fpage>73</fpage>–<lpage>76</lpage>.</mixed-citation></ref><ref id="B16"><mixed-citation xmlns:xlink="http://www.w3.org/1999/xlink" xlink:type="simple"><person-group><name name-style="western"><surname>Hincks</surname><given-names>WD</given-names></name></person-group> (<year>1955</year>) <article-title>New species of pygidicranine earwigs (<tp:taxon-name><tp:taxon-name-part taxon-name-part-type="order">Dermaptera</tp:taxon-name-part></tp:taxon-name>: <tp:taxon-name><tp:taxon-name-part taxon-name-part-type="family">Pygidicranidae</tp:taxon-name-part></tp:taxon-name>).</article-title><source>Annals &amp; Magazine of Natural History</source><volume>12</volume>(<issue>8</issue>): <fpage>806</fpage>–<lpage>827</lpage>. <ext-link xlink:href="10.1080/00222935508655701" ext-link-type="doi" xlink:type="simple">https://doi.org/10.1080/00222935508655701</ext-link></mixed-citation></ref><ref id="B5"><mixed-citation xmlns:xlink="http://www.w3.org/1999/xlink" xlink:type="simple"><person-group><name name-style="western"><surname>Bey-Bienko</surname><given-names>GY</given-names></name></person-group> (<year>1959</year>) <article-title>Results of the Chinese–Soviet zoological–botanical expeditions 1955–1957 to south-western China. <tp:taxon-name><tp:taxon-name-part taxon-name-part-type="order">Dermaptera</tp:taxon-name-part></tp:taxon-name> of Szechuan and Yunnan.</article-title><source>Revue d’Entomologie de l’URSS</source><volume>38</volume>(<issue>3</issue>): <fpage>590</fpage>–<lpage>627</lpage>.</mixed-citation></ref><ref id="B11"><mixed-citation xmlns:xlink="http://www.w3.org/1999/xlink" xlink:type="simple"><person-group><name name-style="western"><surname>Chen</surname><given-names>Y-X</given-names></name><name name-style="western"><surname>Ma</surname><given-names>W-Z</given-names></name></person-group> (<year>2004</year>) <source>Fauna Sinica, <tp:taxon-name><tp:taxon-name-part taxon-name-part-type="class">Insecta</tp:taxon-name-part></tp:taxon-name>. Vol. 35. <tp:taxon-name><tp:taxon-name-part taxon-name-part-type="order">Dermaptera</tp:taxon-name-part></tp:taxon-name>.</source><publisher-name>Science Press</publisher-name>, <publisher-loc>Beijing</publisher-loc>, <size units="page">420 pp</size>.</mixed-citation></ref></ref-list></tp:taxon-treatment>
