# Supplementary material for: ﻿Five new species of Cranopygia (Dermaptera, Pygidicranidae) from South China
Source: Zookeys. 2025 Dec 10;1262:335–54. doi: 10.3897/zookeys.1262.175635 (PMC12712625; doi:10.3897/zookeys.1262.175635)
Supplement: XML Treatment for Cranopygia shidianensis [file zookeys.1262.175635-treatment5.xml]

<!DOCTYPE tp:taxon-treatment
  PUBLIC "-//TaxonX//DTD Taxonomic Treatment Publishing DTD v0 20100105//EN" "tax-treatment-NSO.dtd">
<tp:taxon-treatment xmlns:tp="http://www.plazi.org/taxpub"><tp:treatment-meta><kwd-group><label>Taxon classification</label><kwd>
              <named-content content-type="kingdom">Animalia</named-content>
            </kwd><kwd>
              <named-content content-type="order">Dermaptera</named-content>
            </kwd><kwd>
              <named-content content-type="family">Pygidicranidae</named-content>
            </kwd></kwd-group><mixed-citation publication-type="journal"><person-group><name><surname>Chen</surname><given-names>Zhi-Teng</given-names></name><name><surname>Jiang</surname><given-names>Chao</given-names></name></person-group><article-title>﻿Five new species of <italic><tp:taxon-name><tp:taxon-name-part taxon-name-part-type="genus" reg="Cranopygia">Cranopygia</tp:taxon-name-part></tp:taxon-name></italic> (<tp:taxon-name><tp:taxon-name-part taxon-name-part-type="order">Dermaptera</tp:taxon-name-part></tp:taxon-name>, <tp:taxon-name><tp:taxon-name-part taxon-name-part-type="family">Pygidicranidae</tp:taxon-name-part></tp:taxon-name>) from South China</article-title><source>Zookeys</source><day>10</day><month>12</month><year>2025</year><volume>1262</volume><fpage>335</fpage><lpage>354</lpage><pub-id pub-id-type="doi">10.3897/zookeys.1262.175635</pub-id></mixed-citation></tp:treatment-meta><tp:nomenclature><label>﻿</label><tp:taxon-name><object-id xmlns:xlink="http://www.w3.org/1999/xlink" content-type="arpha" xlink:type="simple">66728AA7-222F-54F8-83B4-37876C1FD6EC</object-id>
            <tp:taxon-name-part taxon-name-part-type="genus" reg="Cranopygia">Cranopygia</tp:taxon-name-part>
            <tp:taxon-name-part taxon-name-part-type="species" reg="shidianensis">shidianensis</tp:taxon-name-part>
            <object-id xmlns:xlink="http://www.w3.org/1999/xlink" content-type="zoobank" xlink:type="simple">https://zoobank.org/DA51C0F7-48C2-488E-A021-C190E2D52E1D</object-id>
          </tp:taxon-name><tp:taxon-status xmlns:xlink="http://www.w3.org/1999/xlink" xlink:type="simple">sp. nov.</tp:taxon-status><xref ref-type="fig" rid="F10">Figs 10</xref><xref ref-type="fig" rid="F11">, 11</xref><xref ref-type="fig" rid="F12">, 12</xref></tp:nomenclature><tp:treatment-sec sec-type="material" id="SECID0ESDAG"><title>Specimens examined.</title><p><bold><italic>Holotype</italic></bold>: China • ♂; Yunnan Province, Baoshan City, Shidian County, Guojiafenbaobao; <named-content xmlns:xlink="http://www.w3.org/1999/xlink" content-type="dwc:verbatimCoordinates" xlink:type="simple"><named-content content-type="geo-json" specific-use="{&#34;type&#34;:&#34;Point&#34;,&#34;coordinates&#34;:[99.285300,24.461100]}" id="NCID0EAEAG" xlink:type="simple">24.4611°N, 99.2853°E</named-content></named-content>; 1210 m; 6.v.2025; Wei He leg. <bold><italic>Paratype</italic></bold>: China •♀; same data as holotype. No additional non-type material examined.</p></tp:treatment-sec><tp:treatment-sec sec-type="Differential diagnosis" id="SECID0EIEAG"><title>Differential diagnosis.</title><p>This species belongs to the <italic><tp:taxon-name><tp:taxon-name-part taxon-name-part-type="genus" reg="Cranopygia"/><tp:taxon-name-part taxon-name-part-type="species" reg="marmoricrura">marmoricrura</tp:taxon-name-part></tp:taxon-name></italic>-group based on the genital lobe near half of the entire genitalia length, external paramere with a distinct outer process, and virga slender, slightly undulate, basally sclerotized, without lateral flanges, and unforked apically (<xref ref-type="bibr" rid="B17">Hincks 1959</xref>). Within this group, it most closely resembles <italic><tp:taxon-name><tp:taxon-name-part taxon-name-part-type="genus" reg="Cranopygia">Cranopygia</tp:taxon-name-part> <tp:taxon-name-part taxon-name-part-type="species" reg="celebensis">celebensis</tp:taxon-name-part></tp:taxon-name></italic> (de Bormans, 1903) in male genital structure but differs in the shortened tegmina and concealed hindwings (vs. fully developed), penultimate sternite with an emarginate posterior margin (vs. rounded), and virga over three times as wide as that of <italic><tp:taxon-name><tp:taxon-name-part taxon-name-part-type="genus" reg="Cranopygia">C.</tp:taxon-name-part> <tp:taxon-name-part taxon-name-part-type="species" reg="celebensis">celebensis</tp:taxon-name-part></tp:taxon-name></italic> (<xref ref-type="bibr" rid="B17">Hincks 1959</xref>; <xref ref-type="bibr" rid="B24">Steinmann 1986</xref>).</p></tp:treatment-sec><tp:treatment-sec sec-type="description" id="SECID0E1FAG"><title>Description.</title><p><bold>Male. <italic>General appearance</italic>.</bold> Median-sized, whole body mostly setose (Fig. <xref ref-type="fig" rid="F10">10A–C</xref>). Body length 28 mm. Forceps symmetrical, length 5 mm.</p><fig id="F10" position="float" orientation="portrait"><object-id xmlns:xlink="http://www.w3.org/1999/xlink" content-type="doi" xlink:type="simple">10.3897/zookeys.1262.175635.figure10</object-id><object-id xmlns:xlink="http://www.w3.org/1999/xlink" content-type="arpha" xlink:type="simple">53FE99B9-B2B6-55EC-93E5-8F12C2EE0D5A</object-id><label>Figure 10.</label><caption><p><italic><tp:taxon-name><tp:taxon-name-part taxon-name-part-type="genus" reg="Cranopygia">Cranopygia</tp:taxon-name-part> <tp:taxon-name-part taxon-name-part-type="species" reg="shidianensis">shidianensis</tp:taxon-name-part></tp:taxon-name></italic> sp. nov., male holotype. <bold>A.</bold> Habitus, dorsal view; <bold>B.</bold> Habitus, lateral view; <bold>C.</bold> Habitus, ventral view; <bold>D.</bold> Tarsomeres of left hind leg, dorsal view. Scale bars: 5 mm (<bold>A–C</bold>); 1 mm (<bold>D</bold>).</p></caption><graphic xmlns:xlink="http://www.w3.org/1999/xlink" xlink:href="zookeys-1262-335_article-175635__-g010.jpg" position="float" orientation="portrait" xlink:type="simple" id="oo_1489356.jpg"><uri content-type="original_file" xlink:type="simple">https://binary.pensoft.net/fig/1489356</uri></graphic></fig><p><bold><italic>Head</italic>.</bold> Head longer than broad; mostly dark brown, medially with one six-lobed pale area. Frontal and coronal sutures distinct. Eyes not prominent, about as long as genae. Antennae pale brown, with at least 29 segments; first antennal joint shorter than distance between antennal bases. Mouthparts brown to dark brown.</p><p><bold><italic>Thorax</italic>.</bold> Pronotum slightly longer than wide; anterior and lateral margins rounded; posteromedial margin distinctly emarginate, forming two posterolateral lobes. Median longitudinal furrow distinct. Surface mostly dark brown, with pale anteromedian and lateral areas. Visible part of mesonotum pale. Tegmina shortened, near 1.5 times as long as pronotum; mostly dark brown, with a big pale area on anterior half of dorsal surface. Scales of hindwings strongly reduced, with only extreme end visible. Legs slender, pale; second tarsomere near as wide as third (Fig. <xref ref-type="fig" rid="F8">8D</xref>).</p><p><bold><italic>Abdomen</italic>.</bold> Abdomen pale basally, other parts dark brown, gradually expanded to last tergite. Ultimate tergite broad, subquadrate; posteromedial extension rounded, with truncate posterior margin; weakly punctured; hairy laterally; median longitudinal sulcus present. Forceps dark brown, symmetrical, gently curved; bases strongly expanded; dorsal margin of inner surface with giant teeth basally and subapically, ventral margin fringed with small teeth and terminated by a giant subapical tooth; inner margin between subapical tooth and apex concaved. Penultimate sternite rounded, posterior margin emarginate.</p><p><bold><italic>Genitalia</italic>.</bold> Genitalia slender, pale brown (Fig. <xref ref-type="fig" rid="F11">11A, B</xref>). Paramere subtriangular basally. Genital lobes well developed; virga within genital lobe slender, apex widened and truncate; basal vesicle sclerotized, short, thin. External paramere slender, with mostly consistent width; incision of anterior margin deep, wide; inner process subconical, pointed apically; outer process shorter than inner process, obtuse.</p><fig id="F11" position="float" orientation="portrait"><object-id xmlns:xlink="http://www.w3.org/1999/xlink" content-type="doi" xlink:type="simple">10.3897/zookeys.1262.175635.figure11</object-id><object-id xmlns:xlink="http://www.w3.org/1999/xlink" content-type="arpha" xlink:type="simple">0E286C94-15F9-54EE-8993-ED633C9A6322</object-id><label>Figure 11.</label><caption><p><italic><tp:taxon-name><tp:taxon-name-part taxon-name-part-type="genus" reg="Cranopygia">Cranopygia</tp:taxon-name-part> <tp:taxon-name-part taxon-name-part-type="species" reg="shidianensis">shidianensis</tp:taxon-name-part></tp:taxon-name></italic> sp. nov., male genitalia. <bold>A.</bold> Dorsal view; <bold>B.</bold> Ventral view. Abbreviations: bv – basal vesicle; ep – external paramere; gl – genital lobe; ip – inner process; op – outer process; pm – paramere; vi – virga. Scale bars: 1 mm.</p></caption><graphic xmlns:xlink="http://www.w3.org/1999/xlink" xlink:href="zookeys-1262-335_article-175635__-g011.jpg" position="float" orientation="portrait" xlink:type="simple" id="oo_1489357.jpg"><uri content-type="original_file" xlink:type="simple">https://binary.pensoft.net/fig/1489357</uri></graphic></fig><p><bold>Female.</bold> Body shape and coloration similar to male (Fig. <xref ref-type="fig" rid="F12">12A–C</xref>). Body length 29.6 mm. Second tarsomere near as wide as third (Fig. <xref ref-type="fig" rid="F12">12D</xref>). Forceps length 5.4 mm. Forceps contiguous, tapering, symmetrical; apically incurved; inner margins mostly straight and denticulate, basal teeth larger than subsequent ones.</p><fig id="F12" position="float" orientation="portrait"><object-id xmlns:xlink="http://www.w3.org/1999/xlink" content-type="doi" xlink:type="simple">10.3897/zookeys.1262.175635.figure12</object-id><object-id xmlns:xlink="http://www.w3.org/1999/xlink" content-type="arpha" xlink:type="simple">7063A12A-1979-54B8-A2DE-A7EC84E0413D</object-id><label>Figure 12.</label><caption><p><italic><tp:taxon-name><tp:taxon-name-part taxon-name-part-type="genus" reg="Cranopygia">Cranopygia</tp:taxon-name-part> <tp:taxon-name-part taxon-name-part-type="species" reg="shidianensis">shidianensis</tp:taxon-name-part></tp:taxon-name></italic> sp. nov., female paratype. <bold>A.</bold> Habitus, dorsal view; <bold>B.</bold> Habitus, lateral view; <bold>C.</bold> Habitus, ventral view; <bold>D.</bold> Tarsomeres of left hind leg, dorsal view. Scale bars: 5 mm (<bold>A–C</bold>); 1 mm (<bold>D</bold>).</p></caption><graphic xmlns:xlink="http://www.w3.org/1999/xlink" xlink:href="zookeys-1262-335_article-175635__-g012.jpg" position="float" orientation="portrait" xlink:type="simple" id="oo_1489358.jpg"><uri content-type="original_file" xlink:type="simple">https://binary.pensoft.net/fig/1489358</uri></graphic></fig></tp:treatment-sec><tp:treatment-sec sec-type="etymology" id="SECID0E4KAG"><title>Etymology.</title><p>The new species is named after Shidian County, the type locality.</p></tp:treatment-sec><tp:treatment-sec sec-type="distribution" id="SECID0ECLAG"><title>Distribution.</title><p>The species is currently known only from Yunnan Province, China.</p></tp:treatment-sec><tp:treatment-sec><!--Section generated to contain objects referenced in tp:taxon-treatment.--><fig id="F8" position="float" orientation="portrait"><object-id xmlns:xlink="http://www.w3.org/1999/xlink" content-type="doi" xlink:type="simple">10.3897/zookeys.1262.175635.figure8</object-id><object-id xmlns:xlink="http://www.w3.org/1999/xlink" content-type="arpha" xlink:type="simple">B03984CF-1BA4-5ADF-AA3B-B96AE61ACCC8</object-id><label>Figure 8.</label><caption><p><italic><tp:taxon-name><tp:taxon-name-part taxon-name-part-type="genus" reg="Cranopygia">Cranopygia</tp:taxon-name-part> <tp:taxon-name-part taxon-name-part-type="species" reg="longibifurcata">longibifurcata</tp:taxon-name-part></tp:taxon-name></italic> sp. nov., male holotype. <bold>A.</bold> Habitus, dorsal view; <bold>B.</bold> Habitus, ventrolateral view; <bold>C.</bold> Habitus, ventral view; <bold>D.</bold> Tarsomeres of left hind leg, dorsal view. Scale bars: 10 mm (<bold>A–C</bold>); 1 mm (<bold>D</bold>).</p></caption><graphic xmlns:xlink="http://www.w3.org/1999/xlink" xlink:href="zookeys-1262-335_article-175635__-g008.jpg" position="float" orientation="portrait" xlink:type="simple" id="oo_1489354.jpg"><uri content-type="original_file" xlink:type="simple">https://binary.pensoft.net/fig/1489354</uri></graphic></fig></tp:treatment-sec><ref-list><ref id="B17"><mixed-citation xmlns:xlink="http://www.w3.org/1999/xlink" xlink:type="simple"><person-group><name name-style="western"><surname>Hincks</surname><given-names>WD</given-names></name></person-group> (<year>1959</year>) <source>A Systematic Monograph of the <tp:taxon-name><tp:taxon-name-part taxon-name-part-type="order">Dermaptera</tp:taxon-name-part></tp:taxon-name> of the World. Part II. <tp:taxon-name><tp:taxon-name-part taxon-name-part-type="family">Pygidicranidae</tp:taxon-name-part></tp:taxon-name> excluding <tp:taxon-name><tp:taxon-name-part taxon-name-part-type="subfamily">Diplatyinae</tp:taxon-name-part></tp:taxon-name>.</source><publisher-name>British Museum (Natural History)</publisher-name>, <publisher-loc>London</publisher-loc>, <size units="page">218 pp</size>.</mixed-citation></ref><ref id="B24"><mixed-citation xmlns:xlink="http://www.w3.org/1999/xlink" xlink:type="simple"><person-group><name name-style="western"><surname>Steinmann</surname><given-names>H</given-names></name></person-group> (<year>1986</year>) <source>Das Tierreich 102. <tp:taxon-name><tp:taxon-name-part taxon-name-part-type="order">Dermaptera</tp:taxon-name-part></tp:taxon-name>. <tp:taxon-name><tp:taxon-name-part taxon-name-part-type="suborder">Catadermaptera</tp:taxon-name-part></tp:taxon-name> I.</source><publisher-name>Walter de Gruyter &amp; Co.</publisher-name>, <publisher-loc>Berlin</publisher-loc>, <size units="page">343 pp</size>.</mixed-citation></ref></ref-list></tp:taxon-treatment>
